# Supplementary material for: Chemically Degradable Vitrimers Based on Divanillin Imine Diepoxy Monomer and Aliphatic Diamines for Enhanced Carbon Fiber Composite Applications
Source: Polymers (Basel). 2024 Sep 29;16(19):2754. doi: 10.3390/polym16192754 (PMC11479291; doi:10.3390/polym16192754)
Supplement: Supplementary file 1 [file polymers-16-02754-s001.zip]

Archive with 1 entries (1 files):
- polymers-3217087-supplementary.pdf
